# Supplementary material for: Transcription Factor MaMsn2 Regulates Conidiation Pattern Shift under the Control of MaH1 through Homeobox Domain in Metarhizium acridum
Source: J Fungi (Basel). 2021 Oct 7;7(10):840. doi: 10.3390/jof7100840 (PMC8541488; doi:10.3390/jof7100840)
Supplement: Supplementary file 1 [file jof-07-00840-s001.zip]

Archive with 1 entries (1 files):
- jof-1380977-supplementary.pdf
